# Supplementary material for: Early treatment and PD1 inhibition enhance HIV-specific functionality of follicular CD8+ T cells
Source: JCI Insight. 2025 Apr 8;10(7):e180309. doi: 10.1172/jci.insight.180309 (PMC11981630; doi:10.1172/jci.insight.180309)
Supplement: Supplemental table 1 [file jciinsight-10-180309-s036.xlsx]

## Sheet: Tabelle1
Supplemental Table 1: Individual characteristics of study participants.
participant	sex	fiebig-stage	timepoint	CD4-count (cells/µl)	plasma viral load (copies/ml)	age	diagnosis to ART initiation (weeks) (weeks)	time on treatment (weeks)	FACS-analysis	PD1 blockade assay	RNA-seq CD8 T cells (tetramer staining)	Quantification intact HIV-DNA	viral inhibition assay	immunofluorescent tonsil stain	group	A*-1	A*-2	B*-1	B*-2	C*-1	C*-2
1	m	3	Tx-naive	478	181000	29.1307	n.d.	0	x			x			TopHIVFUTURE	01:01	02:01	08:01	40:01	03:04	07:01
1	m	3	Tx-w12	661	63	29.3662	1.85714	12.2857	x						TopHIVFUTURE	01:01	02:01	08:01	40:01	03:04	07:01
1	m	3	Tx-w48	707	<20	30.1081	1.85714	51	x			x			TopHIVFUTURE	01:01	02:01	08:01	40:01	03:04	07:01
2	m	4	Tx-naive	156	10000000	24.0712	n.d.	0	x		x (SL9)	x			TopHIVFUTURE	02:01	03:01	15:01	40:01	03:04	-
2	m	4	Tx-w12	431	<40	24.3778	0.857143	15.8571	x						TopHIVFUTURE	02:01	03:01	15:01	40:01	03:04	-
2	m	4	Tx-w48	454	<40	25.117	0.857143	54.4286	x			x			TopHIVFUTURE	02:01	03:01	15:01	40:01	03:04	-
3	f	4	Tx-naive	269	1000000	26.8693	n.d.	0	x			x			TopHIVFUTURE	03:01	25:01	18:01	40:01	03:04	12:03
3	f	4	Tx-w12	484	<40	27.102	0	12.1429	x						TopHIVFUTURE	03:01	25:01	18:01	40:01	03:04	12:03
3	f	4	Tx-w48	893	40	27.8275	0	50	x			x			TopHIVFUTURE	03:01	25:01	18:01	40:01	03:04	12:03
4	m	1	Tx-naiveA	303	2080000	46.4449	n.d.	0	x			x			TopHIVFUTURE	02:01	32:01	07:02	44:02	05:01	07:02
4	m	1	Tx-w4	n.d.	258	46.5216	2	6.42857			x (RM9)				TopHIVFUTURE	02:01	32:01	07:02	44:02	05:01	07:02
4	m	1	Tx-w12	694	146	46.6092	2	11	x						TopHIVFUTURE	02:01	32:01	07:02	44:02	05:01	07:02
4	m	1	Tx-w48	678	48	47.1841	2	41	x		x (RM9)	x			TopHIVFUTURE	02:01	32:01	07:02	44:02	05:01	07:02
5	m	3	Tx-naive	420	282000	29.1554	n.d.	0	x			x			TopHIVFUTURE	32:01	68:01	13:02	39:01	06:02	12:03
5	m	3	Tx-w12	979	22	29.4237	0	14	x						TopHIVFUTURE	32:01	68:01	13:02	39:01	06:02	12:03
5	m	3	Tx-w48	1027	<20	30.1711	0	53	x			x			TopHIVFUTURE	32:01	68:01	13:02	39:01	06:02	12:03
6	m	3	Tx-naive	406	10000000	48.5969	n.d.	0	x			x			TopHIVFUTURE	02:01	32:01	18:01	56:01	01:02	12:03
6	m	3	Tx-w12	424	<20	48.8214	0.285714	11.7143	x						TopHIVFUTURE	02:01	32:01	18:01	56:01	01:02	12:03
6	m	3	Tx-w48	417	0	49.4921	0.285714	46.7143	x			x			TopHIVFUTURE	02:01	32:01	18:01	56:01	01:02	12:03
7	m	4	Tx-naiveA	397	5710000	30.486	n.d.	0	x			x			TopHIVFUTURE	25:01	30:01	18:01	58:01	03:02	07:01
7	m	4	Tx-w12	761	0	30.7652	0.142857	16.4286	x						TopHIVFUTURE	25:01	30:01	18:01	58:01	03:02	07:01
7	m	4	Tx-w48	542	27	31.4387	0.142857	51.5714	x			x			TopHIVFUTURE	25:01	30:01	18:01	58:01	03:02	07:01
8	m	2	Tx-naive	1120	1000000	45.3196	n.d.	0	x			x			TopHIVFUTURE	02:01	-	07:02	15:01	03:03	07:02
8	m	2	Tx-w4	995	10400	45.4483	1.14286	6.71429			x (RM9)				TopHIVFUTURE	02:01	-	07:02	15:01	03:03	07:02
8	m	2	Tx-w12	1012	92	45.6263	1.14286	16	x						TopHIVFUTURE	02:01	-	07:02	15:01	03:03	07:02
8	m	2	Tx-w48	1120	<20	46.1985	1.14286	45.8571	x		x (RM9)	x			TopHIVFUTURE	02:01	-	07:02	15:01	03:03	07:02
9	m	4	Tx-naive	376	5340000	41.6016	n.d.	0	x			x			TopHIVFUTURE	01:01	-	08:01	55:01	03:03	07:01
9	m	4	Tx-w12	740	265	41.8782	0.428571	14.5714	x	x					TopHIVFUTURE	01:01	-	08:01	55:01	03:03	07:01
9	m	4	Tx-w48	995	181	42.5681	0.428571	50.5714	x			x			TopHIVFUTURE	01:01	-	08:01	55:01	03:03	07:01
10	m	2	Tx-naive	2601	235000	44.2327	n.d.	0	x			x			TopHIVFUTURE	26:01	68:01	35:03	37:01	04:01	06:02
10	m	2	Tx-w12	2444	2460	44.4819	6.28571	7.71429	x	x					TopHIVFUTURE	26:01	68:01	35:03	37:01	04:01	06:02
10	m	2	Tx-w48	2126	99	45.1198	6.28571	41	x			x			TopHIVFUTURE	26:01	68:01	35:03	37:01	04:01	06:02
11	m	4	Tx-naive	797	10000000	25.4702	n.d.	0	x			x			TopHIVFUTURE	01:01	33:03	35:01	-	04:01	16:02
11	m	4	Tx-w12	915	40	25.6975	1.14286	11.8571	x	x					TopHIVFUTURE	01:01	33:03	35:01	-	04:01	16:02
11	m	4	Tx-w48	1349	0	26.5133	1.14286	54.4286	x			x			TopHIVFUTURE	01:01	33:03	35:01	-	04:01	16:02
12	m	4	Tx-naive	447	19248	18.6064	n.d.	0	x			x			TopHIVFUTURE	02:01	03:01	07:02	44:02	05:01	07:02
12	m	4	Tx-w12	698	<50	18.8857	1.14286	13.4286	x						TopHIVFUTURE	02:01	03:01	07:02	44:02	05:01	07:02
12	m	4	Tx-w48	621	<50	19.5099	1.14286	46	x			x			TopHIVFUTURE	02:01	03:01	07:02	44:02	05:01	07:02
13	m	2	Tx-naive	227	10000000	43.7481	n.d.	0	x			x			TopHIVFUTURE	03:01	-	07:02	35:01	04:01	07:02
13	m	2	Tx-w12	1045	237	43.9836	1	12.2857	x						TopHIVFUTURE	03:01	-	07:02	35:01	04:01	07:02
13	m	2	Tx-w48	1563	71	44.627	1	45.8571	x			x			TopHIVFUTURE	03:01	-	07:02	35:01	04:01	07:02
14	m	2	Tx-naive	321	4690000	37.2813	n.d.	0	x			x			TopHIVFUTURE	02:01	26:01	07:02	38:01	07:02	12:03
14	m	2	Tx-w12	763	129	37.4538	0.428571	8.57143	x						TopHIVFUTURE	02:01	26:01	07:02	38:01	07:02	12:03
14	m	2	Tx-w48	842	<20	38.2204	0.428571	48.5714	x			x			TopHIVFUTURE	02:01	26:01	07:02	38:01	07:02	12:03
15	m	4	Tx-naive	807	41000	60.23	n.d.	0	x			x			TopHIVFUTURE	25:01	32:01	18:01	44:02	05:01	12:03
15	m	4	Tx-w12	1325	<20	60.4545	0.428571	11.7143	x						TopHIVFUTURE	25:01	32:01	18:01	44:02	05:01	12:03
15	m	4	Tx-w48	1302	<20	61.2841	0.428571	55	x			x			TopHIVFUTURE	25:01	32:01	18:01	44:02	05:01	12:03
16	m	2	Tx-naive	838	1310000	56.7639	n.d.	0	x			x			TopHIVFUTURE	01:01	26:01	08:01	38:01	07:01	12:03
16	m	2	Tx-w12	1055	<40	57.0185	1	13.1429	x						TopHIVFUTURE	01:01	26:01	08:01	38:01	07:01	12:03
16	m	2	Tx-w48	917	<40	57.9329	1	60.8571	x			x			TopHIVFUTURE	01:01	26:01	08:01	38:01	07:01	12:03
17	m	4	Tx-naive	599	10000000	46.4038	n.d.	0	x			x			TopHIVFUTURE	03:01	-	07:02	15:01	03:03	07:02
17	m	4	Tx-w12	962	222	46.6585	0.857143	13.2857	x	x					TopHIVFUTURE	03:01	-	07:02	15:01	03:03	07:02
17	m	4	Tx-w48	839	<20	47.3101	0.857143	47.2857	x			x			TopHIVFUTURE	03:01	-	07:02	15:01	03:03	07:02
18	m	4	Tx-naive	675	5027195	31.2115	n.d.	0	x		x (SL9)	x			TopHIVFUTURE	02:01	11:01:00	27:05	40:01	02:02:00	03:04:00
18	m	4	Tx-w12	773	109	31.4442	0.857143	12.1429	x	x					TopHIVFUTURE	n.d.	n.d.	n.d.	n.d.	n.d.	n.d.
18	m	4	Tx-w48	912	<20	32.2656	0.857143	55	x			x			TopHIVFUTURE	n.d.	n.d.	n.d.	n.d.	n.d.	n.d.
19	m	4	Tx-naive	22	1860000	47.3922	n.d.	0	x			x			TopHIVFUTURE	24:02	29:02	37:01	44:03	06:02	16:01
19	m	4	Tx-w12	448	280	47.6003	1	10.8571	x						TopHIVFUTURE	24:02	29:02	37:01	44:03	06:02	16:01
19	m	4	Tx-w48	451	52	48.2875	1	46.7143	x			x			TopHIVFUTURE	24:02	29:02	37:01	44:03	06:02	16:01
20	m	4	Tx-naive	565	21100000	47.0418	n.d.	0	x			x			TopHIVFUTURE	02:01	24:02	07:02	40:01	03:04	07:02
20	m	4	Tx-w12	795	242	47.2745	0.857143	12.1429	x						TopHIVFUTURE	02:01	24:02	07:02	40:01	03:04	07:02
20	m	4	Tx-w48	873	90	47.9726	0.857143	48.5714	x			x			TopHIVFUTURE	02:01	24:02	07:02	40:01	03:04	07:02
21	m	2	Tx-naive	302	1149160	43.332	n.d.	0	x			x			TopHIVFUTURE	03:01	-	07:02	18:01	07:01	07:02
21	m	2	Tx-w4	521	163	43.4415	0.285714	5.42857			x (RM9)				TopHIVFUTURE	03:01	-	07:02	18:01	07:01	07:02
21	m	2	Tx-w12	529	78	43.5948	0.285714	13.4286	x	x					TopHIVFUTURE	03:01	-	07:02	18:01	07:01	07:02
21	m	2	Tx-w48	612	<50	44.3477	0.285714	52.7143	x		x (RM9)	x			TopHIVFUTURE	03:01	-	07:02	18:01	07:01	07:02
22	m	3	Tx-naive	416	10000000	47.4743	n.d.	0	x			x			TopHIVFUTURE	11:01	33:01	14:02	40:02	02:02	08:02
22	m	3	Tx-w12	721	87	47.7098	0.857143	12.2857	x						TopHIVFUTURE	11:01	33:01	14:02	40:02	02:02	08:02
22	m	3	Tx-w48	777	50	48.3614	0.857143	46.2857	x			x			TopHIVFUTURE	11:01	33:01	14:02	40:02	02:02	08:02
23	m	3	Tx-naive	533	47794696	58.6968	n.d.	0	x			x			TopHIVFUTURE	02:01	03:01	07:02	51:01	01:02	07:02
23	m	3	Tx-w12	926	<50	58.9843	1	15	x	x					TopHIVFUTURE	02:01	03:01	07:02	51:01	01:02	07:02
23	m	3	Tx-w48	863	<50	59.8604	1	60.7143	x			x			TopHIVFUTURE	02:01	03:01	07:02	51:01	01:02	07:02
24	m	3	Tx-naive	651	39000000	41.5524	n.d.	0	x		x (SL9)	x			TopHIVFUTURE	02:01	24:02	07:02	44:02	05:01	07:02
24	m	3	Tx-w12	865	29	41.7823	0.857143	12	x	x					TopHIVFUTURE	02:01	24:02	07:02	44:02	05:01	07:02
24	m	3	Tx-w48	590	<20	42.4504	0.857143	46.8571	x			x			TopHIVFUTURE	02:01	24:02	07:02	44:02	05:01	07:02
25	m	4	Tx-naive	528	5480000	42.1848	n.d.	0	x			x			TopHIVFUTURE	02:01	11:01	40:02	51:01	02:02	-
25	m	4	Tx-w4	1029	1120	42.2533	2.14286	2.57143			x (KL9)				TopHIVFUTURE	02:01	11:01	40:02	51:01	02:02	-
25	m	4	Tx-w12	892	90	42.412	2.14286	10.8571	x						TopHIVFUTURE	02:01	11:01	40:02	51:01	02:02	-
25	m	4	Tx-w48	884	<20	43.1595	2.14286	49.8571	x		x (KL9)	x			TopHIVFUTURE	02:01	11:01	40:02	51:01	02:02	-
26	m	3	Tx-naive	380	10000000	31.3812	n.d.	0	x			x			TopHIVFUTURE	02:01	32:01	13:02	39:01	06:02	12:03
26	m	3	Tx-w12	--	<40	31.6112	1	12	x						TopHIVFUTURE	02:01	32:01	13:02	39:01	06:02	12:03
26	m	3	Tx-w48	793	<40	32.4572	1	56.1429	x			x			TopHIVFUTURE	02:01	32:01	13:02	39:01	06:02	12:03
27	m	3	Tx-naive	355	10000000	27.7399	n.d.	0	x			x			TopHIVFUTURE	02:01	03:01	07:02	44:02	05:01	07:02
27	m	3	Tx-w12	832	76	27.9754	1.71429	12.2857	x	x					TopHIVFUTURE	02:01	03:01	07:02	44:02	05:01	07:02
27	m	3	Tx-w48	1078	32	28.6982	1.71429	50	x			x			TopHIVFUTURE	02:01	03:01	07:02	44:02	05:01	07:02
28	m	2	Tx	787	<20	42.9925	1	141.429	x						TopHIVPAST	n.d.	n.d.	n.d.	n.d.	n.d.	n.d.
29	m	4	Tx	1098	<20	31.8084	2	97.4286	x						TopHIVPAST	n.d.	n.d.	n.d.	n.d.	n.d.	n.d.
30	m	3	Tx	1229	0	31.7481	0.571429	117.429	x						TopHIVPAST	n.d.	n.d.	n.d.	n.d.	n.d.	n.d.
31	m	4	Tx	895	<20	44.5613	5.14286	227.857	x						TopHIVPAST	n.d.	n.d.	n.d.	n.d.	n.d.	n.d.
32	m	4	Tx	1463	<20	48.345	3.28571	151.143	x						TopHIVPAST	n.d.	n.d.	n.d.	n.d.	n.d.	n.d.
33	m	4	Tx	1142	<20	47.2608	3.71429	164.143	x						TopHIVPAST	n.d.	n.d.	n.d.	n.d.	n.d.	n.d.
34	m	2	Tx	1088	<50	33.3005	1.71429	169.286	x						TopHIVPAST	n.d.	n.d.	n.d.	n.d.	n.d.	n.d.
35	m	4	Tx	648	<20	29.9165	4	178.143	x						TopHIVPAST	n.d.	n.d.	n.d.	n.d.	n.d.	n.d.
36	m	3	Tx	673	<20	25.9685	3.28571	16.1429	x						TopHIVPAST	n.d.	n.d.	n.d.	n.d.	n.d.	n.d.
37	m	3	Tx	633	<20	38.0999	0.571429	89.7143	x						TopHIVPAST	n.d.	n.d.	n.d.	n.d.	n.d.	n.d.
38	m	n.d.	Tx-naive	643	89889	28.846	n.d.	0					x		chronically infected	n.d.	n.d.	n.d.	n.d.	n.d.	n.d.
38	m	n.d.	Tx-naive	534	180003	29.5934	n.d.	0					x		chronically infected	n.d.	n.d.	n.d.	n.d.	n.d.	n.d.
39	m	n.d.	Tx-naive	491	42131	44.5886	n.d.	0	x			x			chronically infected	02:01	24:02	07:02	44:03	04:01	07:02
39	m	n.d.	Tx-naive	824	13.135	42	n.d.	0			x (SL9)				chronically infected	02:01	24:02	07:02	44:03	04:01	07:02
39	m	n.d.	Tx	1915	<50	44.9144	240.571	13.4286	x			x			chronically infected	02:01	24:02	07:02	44:03	04:01	07:02
40	f	n.d.	Tx-naive	290	2837	47	n.d.	0			x (SL9)				chronically infected	02:01	32:01	44:02	57:01	05:01	06:02
41	m	n.d.	Tx-naive	544	5600	30	n.d.	0			x (SL9)				chronically infected	02:01	03:01	27:05	35:01	02:02	04:01
42	m	n.d.	Tx-naive	715	3286	42.1684	n.d.	0	x			x			chronically infected	02:01:00	32:01	08:01:00	18:01:00	07:01:00	----
42	m	n.d.	Tx	608	50	44.5804	271.857	16.1429	x			x			chronically infected	02:01:00	32:01	08:01:00	18:01:00	07:01:00	----
43	m	n.d.	Tx-naive	256	2449	21	n.d.	0			x (RM9)				chronically infected	02:01	03:01	07:02	--	07:02	--
44	m	n.d.	Tx-naive	348	3292	39.1786	n.d.	0	x			x			chronically infected	n.d.	n.d.	n.d.	n.d.	n.d.	n.d.
44	m	n.d.	Tx	374	50	42.4887	160.571	46.4286	x						chronically infected	n.d.	n.d.	n.d.	n.d.	n.d.	n.d.
45	m	n.d.	Tx-naive	573	126880	33.7084	n.d.	0	x			x			chronically infected	01:01	33:01	07:02	14:02	07:02	08:02
45	m	n.d.	Tx	705	50	34.089	90	19.8571	x						chronically infected	01:01	33:01	07:02	14:02	07:02	08:02
46	m	n.d.	Tx-naive	305	14319	48.6023	n.d.	0	x			x			chronically infected	n.d.	n.d.	n.d.	n.d.	n.d.	n.d.
46	m	n.d.	Tx	347	199	48.8734	109.857	7.85714	x			x			chronically infected	n.d.	n.d.	n.d.	n.d.	n.d.	n.d.
47	m	n.d.	Tx-naive	284	31227	45.117	n.d.	0	x	x		x			chronically infected	n.d.	n.d.	n.d.	n.d.	n.d.	n.d.
47	m	n.d.	Tx	522	<50	47.0335	685.286	85	x			x			chronically infected	n.d.	n.d.	n.d.	n.d.	n.d.	n.d.
48	m	n.d.	Tx-naive	472	34042	22.9432	n.d.	0					x		chronically infected	n.d.	n.d.	n.d.	n.d.	n.d.	n.d.
48	m	n.d.	Tx-naive	725	58701	22.3244	n.d.	0					x		chronically infected	n.d.	n.d.	n.d.	n.d.	n.d.	n.d.
49	m	n.d.	Tx-naive	282	126	28	n.d.	0			x (SL9)				chronically infected	02:01:00	32:01	27:02	37:01	02:02:00	06:02
50	m	n.d.	Tx-naive	261	26.011	43	n.d.	0			x (SL9)				chronically infected	02:01:00	11:01:00	37:01	38:01	06:02:00	12:03:00
51	f	n.d.	Tx-naive	354	40814	29.8864	n.d.	0	x			x			chronically infected	n.d.	n.d.	n.d.	n.d.	n.d.	n.d.
51	f	n.d.	Tx	354	50	31.4606	202	12.2857	x			x			chronically infected	n.d.	n.d.	n.d.	n.d.	n.d.	n.d.
52	m	n.d.	Tx-naive	341	62625	39.6605	n.d.	0	x	x		x			chronically infected	n.d.	n.d.	n.d.	n.d.	n.d.	n.d.
52	m	n.d.	Tx	534	50	40.052	28.1429	20.4286	x			x			chronically infected	n.d.	n.d.	n.d.	n.d.	n.d.	n.d.
53	m	n.d.	Tx-naive	539	72923	29.4237	n.d.	0					x		chronically infected	n.d.	n.d.	n.d.	n.d.	n.d.	n.d.
53	m	n.d.	Tx-naive	739	203028	28.4079	n.d.	0					x		chronically infected	n.d.	n.d.	n.d.	n.d.	n.d.	n.d.
54	m	n.d.	Tx-naive	468	55621	45.3415	n.d.	0	x	x		x			chronically infected	n.d.	n.d.	n.d.	n.d.	n.d.	n.d.
54	m	n.d.	Tx	500	50	48.0411	352	16	x			x			chronically infected	n.d.	n.d.	n.d.	n.d.	n.d.	n.d.
55	m	n.d.	Tx-naive	303	17226	33.8453	n.d.	0	x			x			chronically infected	n.d.	n.d.	n.d.	n.d.	n.d.	n.d.
55	m	n.d.	Tx	664	<50	36.0849	152.857	32	x			x			chronically infected	n.d.	n.d.	n.d.	n.d.	n.d.	n.d.
56	m	n.d.	Tx-naive	765	201	52.6324	n.d.	0	x						LTNP	n.d.	n.d.	n.d.	n.d.	n.d.	n.d.
57	f	n.d.	Tx-naive	397	419	31.7864	n.d.	0	x						LTNP	n.d.	n.d.	n.d.	n.d.	n.d.	n.d.
58	f	n.d.	Tx-naive	414	606	45.2348	n.d.	0	x						LTNP	n.d.	n.d.	n.d.	n.d.	n.d.	n.d.
59	f	n.d.	Tx-naive	547	103	32.6845	n.d.	0	x						LTNP	01:01	02:01	15:03	81	02:10	18
60	m	n.d.	Tx-naive	1578	682	39.4661	n.d.	0	x						LTNP	n.d.	n.d.	n.d.	n.d.	n.d.	n.d.
61	m	n.d.	Tx-naive	631	1333	25.9055	n.d.	0	x						LTNP	n.d.	n.d.	n.d.	n.d.	n.d.	n.d.
62	f	n.d.	Tx-naive	670	<50	47.9754	n.d.	0	x						LTNP	n.d.	n.d.	n.d.	n.d.	n.d.	n.d.
63	f	n.d.	Tx-naive	1050	1978	30.0096	n.d.	0	x						LTNP	n.d.	n.d.	n.d.	n.d.	n.d.	n.d.
64	m	n.d.	Tx-naive	1032	<50	58.2259	n.d.	0	x	x					LTNP	n.d.	n.d.	n.d.	n.d.	n.d.	n.d.
65	m	n.d.	Tx-naive	893	858	44.8077	n.d.	0	x						LTNP	n.d.	n.d.	n.d.	n.d.	n.d.	n.d.
66	m	n.d.	Tx-naive	529	386	23.6194	n.d.	0	x						LTNP	n.d.	n.d.	n.d.	n.d.	n.d.	n.d.
67	m	n.d.	Tx-naive	543	976	26.4805	n.d.	0	x						LTNP	n.d.	n.d.	n.d.	n.d.	n.d.	n.d.
68	f	n.d.	Tx-naive	1259	<50	33.7221	n.d.	0	x						LTNP	30:01	68:02	13:02	53:01	04:01	06:02
69	f	n.d.	Tx-naive	1233	55	36.2519	n.d.	0	x						LTNP	n.d.	n.d.	n.d.	n.d.	n.d.	n.d.
70	m	n.d.	Tx-naive	1103	<50	44.909	n.d.	0	x	x					LTNP	n.d.	n.d.	n.d.	n.d.	n.d.	n.d.
71	m	n.d.	Tx-naive	772	<20	37.7577	n.d.	0	x						LTNP	n.d.	n.d.	n.d.	n.d.	n.d.	n.d.
72	f	n.d.	Tx-naive	644	<50	25.0431	n.d.	0	x						LTNP	n.d.	n.d.	n.d.	n.d.	n.d.	n.d.
73	m	n.d.	Tx-naive	585	651	24.9774	n.d.	0	x						LTNP	n.d.	n.d.	n.d.	n.d.	n.d.	n.d.
74	m	n.d.	Tx-naive	686	50	28.3039	n.d.	0	x	x					LTNP	n.d.	n.d.	n.d.	n.d.	n.d.	n.d.
75	m	n.d.	Tx-naive	1014	659	39.8303	n.d.	0	x						LTNP	n.d.	n.d.	n.d.	n.d.	n.d.	n.d.
76	f	n.d.	n.a.	n.d.	n.a.	24	n.a.	n.a.						x	tonsil staining	n.d.	n.d.	n.d.	n.d.	n.d.	n.d.
77	f	n.d.	Tx-naive	545	<20	51	n.a.	0						x	tonsil staining	n.d.	n.d.	n.d.	n.d.	n.d.	n.d.
78	f	n.d.	Tx	212	<100	47	n.d.	n.d.						x	tonsil staining	n.d.	n.d.	n.d.	n.d.	n.d.	n.d.
79	f	n.a.	Tx	274	170000	35	n.d.	n.d.						x	tonsil staining	n.d.	n.d.	n.d.	n.d.	n.d.	n.d.
80	m	n.a.	n.a.	n.d.	n.a.	43.41	n.a.	n.a.	x						PLWOH	n.d.	n.d.	n.d.	n.d.	n.d.	n.d.
81	f	n.a.	n.a.	n.d.	n.a.	47	n.a.	n.a.	x						PLWOH	n.d.	n.d.	n.d.	n.d.	n.d.	n.d.
82	f	n.a.	n.a.	n.d.	n.a.	50.6	n.a.	n.a.	x						PLWOH	n.d.	n.d.	n.d.	n.d.	n.d.	n.d.
83	m	n.a.	n.a.	n.d.	n.a.	54.8	n.a.	n.a.	x						PLWOH	n.d.	n.d.	n.d.	n.d.	n.d.	n.d.
84	f	n.a.	n.a.	n.d.	n.a.	50.61	n.a.	n.a.	x						PLWOH	n.d.	n.d.	n.d.	n.d.	n.d.	n.d.
85	m	n.a.	n.a.	n.d.	n.a.	30.04	n.a.	n.a.	x						PLWOH	n.d.	n.d.	n.d.	n.d.	n.d.	n.d.
86	m	n.a.	n.a.	n.d.	n.a.	23.95	n.a.	n.a.	x						PLWOH	n.d.	n.d.	n.d.	n.d.	n.d.	n.d.
87	f	n.a.	n.a.	n.d.	n.a.	36.84	n.a.	n.a.	x						PLWOH	n.d.	n.d.	n.d.	n.d.	n.d.	n.d.
88	f	n.a.	n.a.	n.d.	n.a.	45.11	n.a.	n.a.	x						PLWOH	n.d.	n.d.	n.d.	n.d.	n.d.	n.d.
89	f	n.a.	n.a.	n.d.	n.a.	62.62	n.a.	n.a.	x						PLWOH	n.d.	n.d.	n.d.	n.d.	n.d.	n.d.
A	retrospective data analyses revealed that first blood draw was not before, but within 2 weeks after ART initiation
n.a.	not applicable
n.d.	not done
