# Supplementary material for: Early treatment and PD1 inhibition enhance HIV-specific functionality of follicular CD8+ T cells
Source: JCI Insight. 2025 Apr 8;10(7):e180309. doi: 10.1172/jci.insight.180309 (PMC11981630; doi:10.1172/jci.insight.180309)
Supplement: Supporting data values [file jciinsight-10-180309-s037.xlsx]

## Sheet: Fig. 1B
acute infection				chronic infection		LTNP
CD4-count (cells/µl) Tx-naive	CD4-count (cells/µl) Tx-w12	CD4-count (cells/µl) Tx-w48	CD4-count (cells/µl) TopHIVPast	CD4-count (cells/µl) Tx-naiv	CD4-count (cells/µl) Tx	CD4-count (cells/µl) Tx-naive
675	773	912	895	468	500	1014
447	698	621	1463	303	664	585
376	740	995	673	284	522	686
1120	1012	1120	787	491	1915	765
565	795	873	1088	715	608	397
807	1325	1302	633	348	374	414
156	431	454	648	573	705	547
406	424	417	1098	354	354	1578
838	1055	917	1142	341	534	631
397	761	542	1229	305	347	670
416	721	777				1050
420	979	1027				1032
533	926	863				893
227	1045	1563				529
22	448	451				543
478	661	707				1259
528	892	884				1233
321	763	842				1103
2601	2444	2126				772
599	962	839				644
355	832	1078
380	n.a.	793
303	694	678
302	529	612
651	865	590
797	915	1349
269	484	893

## Sheet: Fig. 1C
acute infection				chronic infection		LTNP
viral load (copies/ml) Tx-naive	viral load (copies/ml) Tx-w12	viral load (copies/ml) Tx-w48	viral load (copies/ml) TopHIVPast	viral load (copies/ml) Tx-naiv	viral load (copies/ml) Tx	viral load (copies/ml) Tx-naive
5027195	109	1	1	55621	50	659
19248	1	1	1	17226	1	651
5340000	265	181	1	31227	1	50
1000000	92	1	1	42131	1	201
21100000	242	90	1	3286	50	419
41000	1	1	1	3292	50	606
10000000	1	1	1	126880	50	103
10000000	1	1	1	40814	50	682
1310000	1	1	1	62625	50	1333
5710000	1	1	1	14319	199	1
10000000	87	50				1978
282000	1	1				1
47794696	1	1				858
10000000	237	71				386
1860000	280	52				976
181000	63	1				1
5480000	90	1				55
4690000	129	1				1
235000	2460	99				1
10000000	222	1				1
10000000	76	1
10000000	1	1
2080000	146	1
1149160	78	1
39000000	1	1
10000000	1	1
1000000	1	1

## Sheet: Fig. 2A
%CXCR5+ of CD8+ t cells acute Tx
0.53
0.69
0.44
0.36
0.26
0.7
0.93
0.56
0.63
0.68
1.64
0.61
0.76
0.91
0.75
0.78
0.46
0.75
0.86
3.03
1.19
0.29
0.67
0.6
0.86
1.59
1.34
0.65
2.03
0.18
0.56
1.75
1.32
1.36
0.83
1.46
0.33

## Sheet: Fig. 2B
%TN of CXCR5+ CD8+ T cells	%TCM of CXCR5+ CD8+ T cells	%TEM of CXCR5+ CD8+ T cells	%TEMRA of CXCR5+ CD8+ T cells	%TN of CXCR5- CD8+ T cells	%TCM of CXCR5- CD8+ T cells	%TEM of CXCR5- CD8+ T cells	%TEMRA of CXCR5- CD8+ T cells
16.3	16.4	52.8	14.4	36.6	2.55	20.3	40.5
9.78	10.5	67	12.8	24.2	1.4	29.6	44.7
16.7	33.5	40.3	9.46	55.2	10.7	21.1	13.1
5.74	12.4	68.4	13.4	2.88	6.78	52.6	37.7
25.4	16.1	35.2	23.2	27.9	4.88	21.7	45.5
2.05	2.42	48.9	46.6	7.69	0.53	8.49	83.1
10.6	12.1	70.2	7.07	20.3	9.86	57.3	12.5
1.92	0.89	75.9	21.3	2.61	0.22	44.7	52.5
1.41	8.05	76.5	14	4.67	9.21	62.5	23.6
15.3	17.2	41.3	26.2	29.9	3.7	15	51.3
1.36	1.53	92.8	4.31	5.68	1.91	68.9	23.5
26.6	16.9	39.4	17.1	39.8	6.36	25	28.8
12	10.4	67.4	10.2	20.6	3.29	38.1	38
5.12	9.21	80.7	5.01	17.4	1.89	34.5	46.1
3.52	14.9	69.8	11.8	17	5.42	51.5	26
2.04	14.8	77.6	5.61	8.19	11.5	63.1	17.2
3.05	8.46	72.3	16.2	3.81	4.74	62.1	29.3
4.23	32.8	59.5	3.41	14.8	15.9	53.2	16.1
4.39	11.7	80.4	3.52	8.51	3.49	63	25
1.83	10.3	86.1	1.85	8.38	13.6	63.7	14.2
0.85	1.27	85.7	12.1	7.31	1.96	56.2	34.3
7.64	19.3	62.8	10.2	27.4	6.7	32.7	33.2
4.31	31.1	56.4	8.19	20	16.2	30.1	33.7
11.1	17.6	51.8	19.5	18.9	3.33	23	54.8
5.98	5.58	73.9	14.6	14.4	5.76	47.1	32.7
3.6	8.09	80.1	8.17	16.7	6.73	50.2	26.3
6.77	10.3	69.3	13.6	24.5	1.81	27.9	45.8
4.29	21.9	70.1	3.71	13.2	12.6	59.2	14.9
2.26	2.81	82.1	12.9	4	1.45	54.8	39.5
12.4	5.29	52.6	29.7	12.5	4.37	53.8	29.3
3.54	2.31	72.6	21.5	3.52	1.13	66.9	28.5
2.74	6.65	88.4	2.19	12	8.02	67.2	12.8
4.34	5.58	84	6.13	12.3	5.99	57.4	24.3
1.39	3.37	91.9	3.37	3.29	1.78	82.3	12.3
6.8	12.1	78	3.07	11.3	6.1	73.1	9.54
6.98	28.9	57.1	7.04	25.9	8.26	19.2	46.7
7.86	13.2	54.7	24.3	19	8.5	47	25.4

## Sheet: Fig. 2C
%PD1+ of CXCR5+CD8+ T cells acute Tx	%PD1+ of CXCR5-CD8+ T cells acute Tx	%PD1+ of CXCR5+CD8+ T cells LTNP Tx-naive	%PD1+ of CXCR5-CD8+ T cells LTNP Tx-naive	%PD1 of CXCR5+CD8+ T cells PLWOH	%PD1 of CXCR5-CD8+ T cells PLWOH
28.2	3.57	20.1	10.2	35.5	15.4
9.13	1.38	12.9	2.38	34.3	17.7
42.1	5.78	11	6.65	17.7	5.68
37.5	5.31	49.5	29.3	14.1	3.2
35.5	10.2	20.2	16	32	11.1
20.7	5.54	54.7	27.8	16.6	2.55
4.45	2.23	9.84	9.85	31.8	8.04
35.1	4.75	30.3	18.6	31.7	13.6
18.8	9.15	7.31	8.4	5.12	1.84
20.4	2.47	29.3	12.1	21.1	7.58
43.8	16.5	15.4	6.21
15.6	2.4	17.3	10.7
13.4	2.79	37.4	10.6
29	4.05	21.7	8.14
42.3	11.4	16.7	5.71
17.9	3.49	22.5	5.02
23.3	5.24	28.8	8.55
22.7	2.3	14.8	5.03
21.3	4.29	17.5	6.64
11	7.31	7.97	5.76
18.7	5.7
4.55	2.2
23.8	5.87
8.21	1.62
38	22.5
40.3	14.1
71.1	28
45.6	12.4
14.8	4.13
11.7	7.55
5.69	1.81
51.7	7.74
53.2	21.8
17.4	6.3
27.8	9.75
47.1	10.4
14.4	5.29

## Sheet: Fig. 2D
%CD127+ of CXCR5-CD8+ T cells acute Tx	%CD127+ of CXCR5+CD8+ T cells acute Tx	%CD127+ of CXCR5-CD8+ T cells LTNP Tx-naive	%CD127+ of CXCR5+CD8+ T cells LTNP Tx-naive	%CD127+ of CXCR5-CD8+ T cells PLWOH	%CD127+ of CXCR5+CD8+ T cells PLWOH
51.3	72	13.8	36.6	63.4	73.8
36.7	69.2	51.5	52.9	49.1	59.9
82.9	81.2	23.1	23.2	84	88.1
40.3	61.6	24	27.3	80.7	73.4
51.4	68	53.7	60.2	59.3	65.1
54.3	78.4	36.1	64.1	81.2	72.4
71	57.5	80.7	88.5	75.6	86.4
26.4	65.5	30.9	54.8	81.5	80.3
51	53.5	38.7	49.1	63.3	58.7
46.8	63.6	40.8	45.8	88.8	81.8
29	43.4	32.1	41.8
74.1	78.4	33.1	21.1
52.1	77.8	64.3	62.5
40	75.6	40.1	42.4
31.1	54.8	32.1	61.3
48	62.5	62.2	77.3
22.4	34.8	73.8	74.2
57.5	80.3	59.3	78
35.1	65.5	37.4	32.2
70.1	87.7	50.8	60.9
25.9	36.8
66.4	82.8
61.1	78.9
36.2	67.6
67.3	83.2
45.8	66.5
56.5	75.3
71	84.5
24.8	56.9
24.7	25.3
13.3	17.5
63.8	73.6
52.8	79
14.7	54.4
45.3	76.5
65.4	86.8
48.1	47.9

## Sheet: Fig. 2E
%CD127+ PD1+ of CXCR5+CD8+ T cells acute Tx	%CD127+ PD1+ of CXCR5-CD8+ T cells acute Tx	%CD127+ PD1+ of CXCR5+CD8+ T cells LTNP Tx-naive	%CD127+ PD1+ of CXCR5-CD8+ T cells LTNP Tx-naive	%CD127+ PD1+ of CXCR5+CD8+ T cells PLWOH	%CD127+ PD1+ of CXCR5-CD8+ T cells PLWOH
22	1.62	7.89	1.13	13.1	1.27
7.03	0.44	5.92	0.64	23.7	2.81
36.7	4.49	2.46	0.76	27.2	8.95
27.2	3.14	12.5	3.75	3.38	1
28.7	5.02	13.3	7.98	15.3	3.14
17.3	5.07	35.9	8.61	24.2	8.97
2.39	1.23	9.84	6.21	30.7	14.8
27.2	1.25	18.8	4.92	14.5	3.3
12.9	5.75	3.09	1.28	8.8	1.56
17	1.4	13.8	3.66	26.9	8.06
20.3	5.02	8.1	1.94
11.3	1.6	3.3	1.58
10.3	1.71	18.3	5.48
23.5	1.89	9.33	1.85
30	1.89	6.74	1.09
12	1.51	16.9	2.54
11.2	1.73	20.4	4.58
18.6	1.47	11.3	1.98
16.1	1.71	3.91	1.3
9.94	6.07	4.69	2.02
5.01	1.23
4.07	1.63
19.4	4.56
5.26	0.45
33.1	14.2
27.9	6.18
55.9	16.7
38.6	8.97
8.19	0.97
3.91	1.17
2.31	0.49
39.3	5.22
42.2	11.5
11.4	1.41
21	4.28
42	6.13
8.89	2.45

## Sheet: Fig. 2F
acute Tx				LTNP
%TN of CD127+PD1+CXCR5+CD8+ T cells	%TCM of CD127+PD1+CXCR5+CD8+ T cells	%TEM of CD127+PD1+CXCR5+CD8+ T cells	%TEMRA of CD127+PD1+CXCR5+CD8+ T cells	%TN of CD127+PD1+CXCR5+CD8+ T cells	%TCM of CD127+PD1+CXCR5+CD8+ T cells	%TEM of CD127+PD1+CXCR5+CD8+ T cells	%TEMRA of CD127+PD1+CXCR5+CD8+ T cells
1.46	30.41	66.42	1.7	10.85	0	86.82	2.33
3.1	22.48	70.93	3.49	14.81	14.81	48.15	22.22
1.52	43.18	53.41	1.89	2.9	8.7	79.71	8.7
0.75	15.09	83.77	0.38	1.07	4.12	72.71	22.1
1.9	32.38	60	5.71	10.05	7.04	76.88	6.03
2.8	2.8	79.72	14.69	1.52	6.59	85.12	6.76
4.76	38.1	57.14	0	100	0	0	0
0	1.37	96.91	1.72	3.16	16.42	69.89	10.53
1.29	13.55	83.87	1.29	0	2.73	95.91	1.36
1.2	32.53	62.65	3.61	0	5.19	92.43	1.28
0.29	1.45	96.22	2.03	8.16	1.54	19.63	70.67
1.89	18.87	67.92	11.32	0	1.64	91.8	6.56
4.22	15.66	77.71	2.41	0.57	10.3	86.12	3
0.63	10.05	88.23	1.1	1.16	7.56	90.12	1.16
0	24.16	74.16	1.68	0.64	0.42	96.61	2.33
0	8.51	91.49	0	1.39	18.95	76.27	3.39
0	4.94	87.65	7.41	2.43	18.45	72.82	6.31
0.13	36.84	62.9	0.13	2.1	15.73	73.08	9.09
0.6	22.49	76.71	0.2	1.47	4.41	79.41	14.71
0.39	11.05	88.57	0	0.7	5.14	92.29	1.87
0.55	2.75	96.15	0.55
0	32	68	0
0.81	36.36	62.42	0.4
0	36.36	60.61	3.03
1.02	4.47	90.45	4.07
0.57	13.47	79.94	6.02
1.35	14.39	79.11	5.15
0.3	29.32	70.23	0.15
2.28	6.41	88.75	2.56
11.76	11.76	76.47	0
0	13.33	66.67	20
0	7.97	91.83	0.2
0	6.02	91.63	2.35
0.3	6.4	92.99	0.3
1.04	12.17	86.43	0.35
0	38.58	60.64	0.78
3.85	30.77	61.54	3.85

## Sheet: Fig. 5A
%GranzymeB+/ Perforin+ of CXCR5-CD8+ T cells acute Tx	%GranzymeB+/Perforin+ of CXCR5+CD8+ T cells acute Tx	%GranzymeB+/ Perforin+ of CXCR5-CD8+ T cells LTNP	%GranzymeB+/ Perforin+ of CXCR5+CD8+ T cells LTNP
6	2.29	0.64	0.97
0.35	0.77	9.72	5.63
1.65	8.51	19.2	2.44
1.07	5.67	32.8	17.3
0.81	1.67	1.91	1.34
2.24	3.41	2.15	2.75
0.84	11.1	8.35	2.29
2.1	3.67	24.7	4.2
1.71	0	3.96	0.82
0.67	1.44	0.69	2.06
0.95	2.59	0.46	0.19
0.56	0	15.2	4.5
2.27	2.83	20	12.3
0.45	0.7	13.9	6.41
1.05	0.79	1.7	0.41
0.94	3.45	38.3	19.9
1.35	2.36	21.9	3.33
0.93	2.54	0.99	0.96
1.32	3.21	9.5	3.26
0.33	0	28.6	6.79
0.48	1.1
0.87	4.88
1.89	2.27
0.86	0
0.36	0.86
3.06	5.45
0.94	10
6.42	5.56
1.03	0
1.11	0.98
1.27	4.39
0.2	2.86
1.76	4.03
0.82	0
0.65	0.88
1.18	1.9
1.11	0.84

## Sheet: Fig. 5B
%CD107a+ of CXCR5-CD8+ T cells acute Tx	%CD107a+ of CXCR5+CD8+ T cells acute Tx	%CD107a+ of CXCR5-CD8+ T cells LTNP Tx-naive	%CD107a+ of CXCR5+CD8+ T cells LTNP Tx-naive
0.25	2.62	0.63	6.74
0.29	14.64	0.07	0.47
0.23	0	1.3	7
0.17	3.21	0.9	0
0.25	3.74	0.23	0
0.16	1.09	0.99	15.95
0.07	0	2.57	3.41
0.03	0	0.58	0.64
0.15	0.62	0.89	1.46
0.3	2.58	2.97	9.52
0.27	0.46	0	0.49
0.1	4.69	0.14	0
0.05	0.31	0.08	0
0.08	0.86	0.19	4.04
0.47	4.68	1.23	2.49
1.96	3.57	0.32	0.54
0.67	2.69	0.1	0.19
0.41	7.69	0.48	1.45
0.37	2.41	0.33	0
0.55	0	0.11	3.07
0.24	1.39
0.06	2.53
0.76	1.1
0.34	3.7
0.35	0.28
0	0
0.4	5.94
0.4	6.35
1.07	4
0.19	1.55
0.36	4.22
0.07	0
0.1	1.29
0	0.75
0.59	0
0.2	3
0.44	3.05

[truncated: 38 more sheets: Fig. 5C, Fig. 5D, Fig. 5E, Fig. 6A, Fig. 6B, Fig. 6C, Fig. 6D, Fig. 6E, Fig. 6F, Fig. 7A, Fig. 7B, Fig. 8A  , Fig. 8B, Fig. 8C, Fig. 8D, Fig. 8E, Fig. 8F, Fig. 8G, Fig. 8H, Suppl. Fig. 2B …]
